# Supplementary material for: Malaria infection and the risk of epilepsy: a meta-analysis
Source: Parasitology. 2023 Jan 27;150(4):382–90. doi: 10.1017/S0031182022001780 (PMC10090621; doi:10.1017/S0031182022001780)
Supplement: Supplementary file 1 [file S0031182022001780sup.zip]

Archive with 3 entries (3 files):
- S0031182022001780sup001.jpg
- S0031182022001780sup002.tif
- S0031182022001780sup003.docx
